# Supplementary material for: pH stability during fermentation is associated with sustained antibacterial metabolite production in marine sediment Bacillus species
Source: Appl Environ Microbiol. 2026 Mar 18;92(4):e02595-25. doi: 10.1128/aem.02595-25 (PMC13101522; doi:10.1128/aem.02595-25)
Supplement: Table S1 — Peaks obtained for compounds tentatively identified in ethyl acetate extract of pH 7.0 using GC-MS. [file aem.02595-25-s0002.xlsx]

## Sheet: SB_7.0
Supplementary Table S1. Peaks obtained for compounds tentatively identified in ethylacetate extract of pH 7.0 using GC-MS
No:	Compound Name	tR (min)	Library match factor	Molecular Formula	Molecular Ion (m/z)	CAS#	Peak area
1	1,3,5,2,4-trithiadiazine 1-oxide	5.7	74	CH₂N₂OS₃	153.93	114102-66-8	56378
2	3-methyl-2-(7,8-dimethyl-trans-tridec-7-ene-3,11-di-ynyl)-2-cyclopentenone	6.27	77	C₂₁H₂₈O	296.21	124718-27-0	505
3	6-methyl-4-amino-2(1h)-pyrimidinone	9.77	80	C₁₀H₁₈O₂S	202.1	36911-20-3	1674
4	2-isobutyl-4-methyl-5,6-dihydro-4h-pyran	13.93	71	C₁₆H₂₄O₂	248.18	129375-08-2	1214
5	cis-1,3-diacetylcyclopentane	13.99	75	C₃₅H₃₈N₄O₃	562.29	68528-79-0	73
6	2-methyl-1,5-cycloheptane dione	14.95	92	C₁₃H₂₈	184.22	62108-27-4	16643
7	cyclo(l-prolyl-l-valine)	16.25	70	C₈H₁₆O	128.12	124-13-0	2083
8	1-ethoxy-4,5-di-t-butyl-cyclohex-1-enedi-3,6-one	16.86	78	C₈H₁₂N₂O₂	168.09	65556-33-4	39248
9	1-isopropyl-2,2,3,3,4,4-hexamethylcyclobutanol	16.89	78	C₅H₇N₃O	125.06	6220-50-4	3508
10	4,6-amino-5-formylamino-1,3-diazine	17.09	86	C₂₃H₄₂O₄	382.31	1000309-24-5	33319
11	methyl-3-(3,5-ditertbutyl-4-hydroxyphenyl) propionate	17.16	96	C₁₈H₃₈	254.3	593-45-3	122598
12	(5r*,8s*,8as*)-8-hydroxymethyl-5-([(z)-hept-4-enyl)octahydroindolizine	17.16	70	C₅H₉NO	99.07	1118-66-7	15348
13	γ-4-dimethyl-2-oxo-3-cyclohexene-1-butanal	17.46	79	C₇H₁₀O₃	142.06	118171-01-0	43137
14	prolyl leucyl anhydride	17.46	88	C₅H₅NO₂	111.03	0-00-0	54609
15	cyclopentane, 1-pentyl-2-propyl-	17.48	91	C₃H₅N₃	83.05	6086-21-1	50109
16	cyclotetradecane	17.5	83	C₇H₁₀N₂O₂	154.07	19179-12-5	171991
17	drometrizole	17.5	88	C₁₀H₁₈O	154.14	91527-20-7	19979
18	2- and 4-(trimethoxyacetoxy)-2,5,5-trimethyl-3-hexanone	17.5	85	C₉H₁₄O₂	154.1	61764-97-4	15274
19	1-(2'-aminophenylthio)hex-5-en-2-ol	17.52	80	C₈H₁₂O₂	140.08	60203-68-1	29418
20	thiochalcone dimer	17.52	96	C₆H₁₀O	98.07	623-36-9	38057
21	docosane	17.67	79	C₆H₈N₂	108.07	32091-48-8	7839
22	(5z)-octa-1,5-dien-3-ol	17.69	80	C₁₀H₁₆N₂O₂	196.12	2854-40-2	51174
23	2-butylamine, n-nonyl-	17.69	99	C₁₆H₂₆O₃	266.19	65077-00-1	23730
24	l-leucyl-d-leucine	17.95	87	C₁₃H₂₆O	198.2	103547-82-6	5998
25	n,n-diethyl-3-octenylamine	18.02	74	C₅H₇N₅O	153.07	86977-29-9	16200
26	1,6-anhydro-2,4-dideoxy-3-o-benzyl-β.-threo-hexopyranose	18.19	72	C₁₆H₃₄	226.27	544-76-3	2663
27	dipivaloyl sulphide	19	85	C₁₁H₁₈N₂O₂	210.14	0-00-0	43549
28	1,2-benzenedicarboxylic acid, dinonyl ester	21.12	75	C₃₀H₃₂O₅	472.23	113794-31-3	4069
29	di-isononyl phthlate	21.2	70	C₈H₁₄O	126.1	50306-18-8	11875
30	1,2,5-thiadiazolidine, 1,1-dioxide-, n,n'-dimethyl-	21.45	74	C₁₀H₁₈N₂O₂	198.14	110135-98-3	5901
31	17-oxahexacyclo[8.5.3.0.0(2,9).0(2,16).0(9,18)]octadecane	22.53	79	C₁₇H₂₄O	244.18	130797-24-9	20711
32	1-octyn-3-ol, 3-methyl-	22.67	72	C₉H₁₆O	140.12	23580-51-0	27983
33	n-allyl-2-pyrrolidinone	22.67	71	C₇H₁₁NO	125.08	2687-97-0	29139
34	cyclotridecane	22.67	87	C₁₃H₂₆	182.2	295-02-3	55881
35	hexadecane	22.71	80	C₁₆H₃₄	226.27	544-76-3	36651
36	eicosane	22.71	79	C₂₀H₄₂	282.33	112-95-8	39338
37	pyrrolo[1,2-a]pyrazine-1,4-dione, hexahydro-3-(phenylmethyl)-	22.82	92	C₁₄H₁₆N₂O₂	244.12	14705-60-3	84760
38	bumetrizole	24.02	86	C₁₇H₁₈ClN₃O	315.11	729-33-5	28178
39	1-octadecanol	24.24	81	C₁₈H₃₈O	270.29	112-92-5	53467
40	7,11-dimethyloctadecane	24.27	73	C₂₀H₄₂	282.33	0-00-0	18651
41	1-propanamine, n-nitroso-n-propyl-	24.84	86	C₆H₁₄N₂O	130.11	621-64-7	4615
42	3,5-dimethyl-4-oxo-4h-pyrazole 1-oxide	24.88	83	C₅H₆N₂O₂	126.04	17953-11-6	22007
43	phthalic acid, nonyl 2-propylpentyl ester	24.89	81	C₂₅H₄₀O₄	404.29	1000377-92-5	107012
44	1,1-dimethoxy-4-methyl-3-penten-2-one	24.96	73	C₈H₁₄O₃	158.09	127256-03-5	16420
45	2,3-dimethoxy-4-ethynyl-4-(2-propenyloxy)-2-cyclobuten-1-one	25.02	91	C₁₁H₁₂O₄	208.07	118042-32-3	11941
46	1.β.-hydroxy-4.β.-chloro-6.alpha.-(benzyloxy)-2-cycloheptene	25.07	95	C₁₄H₁₇ClO₂	252.09	0-00-0	35780
47	2,3,3-trimethylpentane,	25.17	83	C₈H₁₈	114.14	560-21-4	251357
48	n-mehyl-2-phenacyl-piperidine	25.4	72	C₁₄H₁₉NO	217.15	121961-27-1	17567
49	methacrylamide	25.48	81	C₄H₇NO	85.05	79-39-0	10987
50	1,2-benzenedicarboxylic acid, dinonyl ester	25.6	74	C₂₆H₄₂O₄	418.31	84-76-4	176019
51	di-isodecyl phthalate	25.78	77	C₂₈H₄₆O₄	446.34	0-00-0	23964
52	pyrido[2,1-a]isoindolium chloride	25.78	82	C₁₂H₁₀ClN	203.05	0-00-0	6909
53	dimethyl exo-8-cyano-3-hydroxy-4,4-dimethyl-cis-bicyclo[3.3.0]oct-2-ene-1,2-dicarboxylate	25.79	84	C₁₅H₁₉NO₅	293.13	76679-89-5	3730
54	1,2,5-thiadiazolidine, 1,1-dioxide-, n,n'-dimethyl-	25.85	75	C₄H₁₀N₂O₂S	150.05	89846-08-2	11233
55	1,2-benzenedicarboxylic acid, diisononyl ester	25.91	88	C₂₆H₄₂O₄	418.31	28553-12-0	119154
56	2-[2-(3-nitrophenyl)ethenyl]-4h-3,1-benzoxazin-4-one	25.98	73	C₁₆H₁₀N₂O₄	294.06	0-00-0	19830
57	2-(2-propenoxy)-1-cyclopentene-1-carbonitrile	26.03	87	C₉H₁₁NO	149.08	106094-87-5	29492
58	(3r*,4s*)-3-(2-nitro-4-methoxyphenyl)-4-(4-methoxyphenyl)hexane	26.1	82	C₂₀H₂₅NO₄	343.18	88932-56-3	74978
59	phthalic acid, decyl nonyl ester	26.29	72	C₂₇H₄₄O₄	432.32	1000308-89-8	130156
