# Supplementary material for: pH stability during fermentation is associated with sustained antibacterial metabolite production in marine sediment Bacillus species
Source: Appl Environ Microbiol. 2026 Mar 18;92(4):e02595-25. doi: 10.1128/aem.02595-25 (PMC13101522; doi:10.1128/aem.02595-25)
Supplement: Table S2 — Peaks obtained for compounds tentatively identified in ethyl acetate extract of pH 7.5 using GC-MS. [file aem.02595-25-s0003.xlsx]

## Sheet: SB_7.5
Supplementary Table S2. Peaks obtained for compounds tentatively identified in ethylacetate extract of pH 7.5 using GC-MS.
No:	Compound Name	tR (min)	Library match factor	Molecular formula	Molecular ion (m/z)	CAS#	Peak area
1	2-o-acetyl-6-desoxy-3,5-o-dibenzoyl-β-d-allofuranosylazide	8.68	70	C₂₂H₂₁N₃O₇	439	131361-81-4	36
2	4,7-dimethylundecane,	12.5	86	C₁₃H₂₈	184	17301-32-5	15832
3	2-allyl-5-t-butylhydroquinone	13.93	83	C₁₃H₁₈O₂	206	73685-60-6	2584
4	Diaminoquinone	15.57	80	C₇H₈N₂O₂	152	31679-94-4	1776
5	(+)-(1r,3s,4s)-3-exo-methyl-7-oxabicyclo[2.2.1]heptan-2-one	16.38	75	C₇H₁₀O₂	126	113349-68-1	1080
6	6.β.-tert-butyl-9.β.-hydroxy-10.β.-methyl-2-decalone	16.83	73	C₁₅H₂₆O₂	238	93062-17-0	8287
7	Octanal	17.14	93	C₈H₁₆O	128	124-13-0	10644
8	Octadecane	17.16	98	C₁₈H₃₈	254	593-45-3	173464
9	2-hydroxyundecan-5-one	17.49	91	C₁₁H₂₂O₂	186	49580-96-3	80712
10	L-norvaline, n-propargyloxycarbonyl-, isohexyl ester	17.5	70	C₁₅H₂₅NO₄	283	1010328-61-9	102872
11	cis-1,3-diacetylcyclopentane	17.53	83	C₉H₁₄O₂	154	61764-97-4	17555
12	Ethoxyacetylene	17.68	92	C₄H₆O	70	927-80-0	46069
13	Furan, 2,5-dihydro-	17.68	86	C₄H₆O	70	1708-29-8	44401
14	1-ethoxy-4,5-di-t-butyl-cyclohex-1-enedi-3,6-one	17.7	79	C₁₆H₂₆O₃	266	65077-00-1	19336
15	Cyclo(prolylvalyl)	18.04	76	C₁₀H₁₆N₂O₂	196	5654-87-5	25594
16	cis-1,3-diacetylcyclopentane	18.04	76	C₉H₁₄O₂	154	61764-97-4	9552
17	Octane	18.19	75	C₈H₁₈	114	111-65-9	2409
18	7,9-di-tert-butyl-1-oxaspiro[4.5]deca-6,9-diene-2,8-dione	18.33	70	C₁₇H₂₄O₃	276	0-00-0	9679
19	Benzoic acid, pentachloro-	18.52	76	C₇HCl₅O₂	292	1012-84-6	2665
20	Benzenepropanoic acid, 3,5-bis(1,1-dimethylethyl)-4-hydroxy-, methyl ester	18.52	73	C₁₈H₂₈O₃	292	6386-38-5	4790
21	Prolylleucyl anhydride	18.61	72	C₁₁H₁₈N₂O₂	210	0-00-0	6938
22	2-isobutyl-4-methyl-5,6-dihydro-4h-pyran	18.61	77	C₁₀H₁₈O	154	91527-20-7	6307
23	2h-pyran-2,6(3h)-dione, dihydro-	18.86	81	C₅H₆O₃	114	108-55-4	51901
24	2,2-dimethylpentane	18.89	71	C₇H₁₆	100	590-35-2	5005
25	cis-1,3-diacetylcyclopentane	18.98	87	C₉H₁₄O₂	154	61764-97-4	27663
26	3-amino-1,n-dimethyl-4-pyrazolecarboxamide	18.98	83	C₆H₁₀N₄O	154	78416-39-4	16446
27	1-hexadecanol	19.11	90	C₁₆H₃₄O	242	36653-82-4	95732
28	eicosane	19.17	98	C₂₀H₄₂	282	112-95-8	164112
29	N,n-diethyl-2-(1-azulenyl)ethanamine	19.78	71	C₁₆H₂₁N	227	0-00-0	3426
30	3,4-o-isopropylidene-3(r),4(s)-dihydroxycyclohexanone	19.94	76	C₉H₁₄O₃	170	121573-17-9	1844
31	Drometrizole	20.03	88	C₁₃H₁₁N₃O	225	2440-22-4	25641
32	di-n-octyl disulfide	20.49	70	C₁₆H₃₄S₂	290	822-27-5	1573
33	Docosane	21.01	84	C₂₂H₄₆	310	629-97-0	77168
34	Benzyl 2-oxo-14-(2-propenyl)-3,7,11-trimethyl-6,10-cyclotetradecadien-1-yl ether isomer	21.12	87	C₂₇H₃₈O₂	394	0-00-0	3546
35	1-hydroxy-1-methyl-2-(ethylenedioxy)-5-(phenylsulfonyl)benzene	21.23	92	C₁₅H₂₀O₅S	312	127257-56-1	162206
36	2,5-piperazinedione, 3,6-bis(2-methylpropyl)-	21.23	81	C₁₂H₂₂N₂O₂	226	1436-27-7	254768
37	1-(2-hydroxyethoxy)tridecane	21.5	73	C₁₅H₃₂O₂	244	0-00-0	23856
38	4-methylene-2-oxetanone	21.51	72	C₄H₄O₂	84	674-82-8	10445
39	2-cyclopropylbutandisaure-diethylester	21.53	68	C₁₁H₁₈O₄	214	83020-44-4	15982
40	3-acetyl-2-oxo-4-hydroxy-5-ethylpyrrolidine	21.53	86	C₈H₁₁NO₃	169	128892-51-3	99242
41	Acetic acid ethenyl ester	21.55	90	C₄H₆O₂	86	108-05-4	32142
42	3-acetamidobutan-2-one	21.55	81	C₆H₁₁NO₂	129	0-00-0	31782
43	6-azabicyclo[3.2.1]octane, 5-methoxy-6-methyl-	21.58	70	C₉H₁₇NO	155	35790-99-9	18729
44	7,8,9,10-tetrahydro-6-trimethylsiloxy-6-vinyl-5h-benzocyclooctene	21.59	73	C₁₇H₂₆OSi	274	62297-12-5	9211
45	2-ethyl-9hcyclohepta[b]pyridine	21.84	73	C₁₂H₁₃N	171	129410-88-4	9394
46	2-(2-azidoisopropyl)-5-methylcyclohexan-1-ol	22.67	85	C₁₀H₁₉N₃O	197	91633-23-7	33331
47	Cyclooctane, methyl-	22.67	77	C₉H₁₈	126	1502-38-1	62558
48	Hexadecane	24.27	78	C₁₆H₃₄	226	544-76-3	22379
49	Pyrrolo[1,2-a]pyrazine-1,4-dione, hexahydro-3-(phenylmethyl)-	22.83	92	C₁₄H₁₆N₂O₂	244	14705-60-3	81700
50	2-(3,4,5-trimethoxyphenyl)-4h-3,1-benzoxazin-4-one	23.45	77	C₁₇H₁₅NO₅	313	0-00-0	6607
51	1,3-bis(2-methoxy-3-nitrophenyl)tetrahydro-2-pyrimidinone	23.45	70	C₁₈H₁₈N₄O₇	402	107913-48-4	1285
52	Bis(2-ethylhexyl) phthalate	23.78	88	C₂₄H₃₈O₄	390	117-81-7	17506
53	1,2-benzenedicarboxylic acid, bis(2-ethylhexyl) ester	23.78	89	C₂₄H₃₈O₄	390	117-81-7	18056
54	Bumetrizole	24.02	86	C₁₇H₁₈ClN₃O	315	3896-11-05	34049
55	Ethyl .α.-azido-2-(allyloxy)-3-methoxycinnamate	24.03	70	C₁₅H₁₇N₃O₄	303	127983-47-5	731
56	1,2-octadecanediol	24.24	81	C₁₈H₃₈O₂	286	20294-76-2	56997
57	Ethyl (e)-2-cyano-3-(1-piperidino)croatonate	24.47	70	C₁₂H₁₈N₂O₂	222	111505-57-8	1269
58	1,2-benzenedicarboxylic acid, dinonyl ester	24.65	70	C₂₆H₄₂O₄	418	84-76-4	6931
59	S-butyl 2-methyl-4-oxothiolhexanoate	24.69	91	C₁₁H₄O₃S	216	0-00-0	13158
60	2,6-dioxo-1,3,5,7-tetramethyldecahydro-1h,5h-diimidaz[4,5-b:4',5'-e]pyrazine	24.69	71	C₁₀H₂₀Cl₂N₆O₂	326	0-00-0	14360
61	Phthalic acid, nonyl 4-octyl ester	24.7	79	C₂₅H₄₀O₄	404	1000314-84-2	18897
62	Phthalic acid, nonyl 2-propylpentyl ester	24.84	78	C₂₅H₄₀O₄	404	1000377-92-5	92287
63	2,6-nonanedione	24.88	72	C₉H₁₆O₂	156	36452-81-0	39431
64	2-n-propyltetralin	24.97	71	C₁₃H₁₈	174	66324-84-3	21131
65	di-isononyl phthlate	25.01	90	C₂₆H₄₂O₄	418	20548-62-3	192575
66	5-amino-2-(o-bromophenyl)-2,3-dihydro-[1,2,4]triazolo[1,5-a][1,3,5]triazine	25.02	74	C₁₀H₉BrN₆	292	132707-62-1	34415
67	(e)-3-(3-pyridazinyl)acrylic acid	25.22	82	C₇H₆N₂O₂	150	123530-64-3	10319
68	1-hydro-peroxybicyclo(3.3.1)nonan-3-one	25.7	73	C₉H₁₄O₃	170	73274-43-8	17117
69	2-octyldodecan-1-ol	25.73	90	C₂₀H₄₂O	298	0-00-0	75247
70	1,2-benzenedicarboxylic acid, diisooctyl ester	25.78	84	C₂₄H₃₈O₄	390	27554-26-3	40997
71	1-(3-amino propyl)piperidine	25.78	73	C₈H₁₈N₂	142	0-00-0	19178
72	dimethyl exo-8-cyano-3-hydroxy-4,4-dimethyl-cis-bicyclo[3.3.0]oct-2-ene-1,2-dicarboxylate	25.79	84	C₁₅H₁₉NO₅	293	76679-89-5	6292
73	1,2-benzenedicarboxylic acid, dicyclohexyl ester	25.85	85	C₂₀H₂₆O₄	330	84-61-7	67490
74	1,2-benzenedicarboxylic acid, diisononyl ester	25.91	87	C₂₆H₄₂O₄	418	28553-12-0	151505
75	Methyl ester of 2-oxo-1-(2-(phenylsulfinyl)ethyl)-12-vinyl-cyclododecancarboxylic acid	25.98	71	C₂₄H₃₄O₄S	418	0-00-0	29423
76	2-(2-propenoxy)-1-cyclopentene-1-carbonitrile	26.03	92	C₉H₁₁NO	149	106094-87-5	30356
77	Phthalic acid, decyl 6-methylhept-2-yl ester	26.1	78	C₂₆H₄₂O₄	418	1000377-96-4	167052
78	Dipivaloyl sulphide	26.1	82	C₁₀H₁₈O₂S	202	36911-20-3	31677
79	4-chloro-2-oxatricyclo[5.2.1.0(4,9)]decan-3-one	26.1	79	C₉H₁₃ClO₂	188	115119-62-5	112930
80	3,5-dihexylisoxazole	26.11	71	C₁₅H₂₇NO	237	0-00-0	211402
81	N,n-diethyl-3-(6-formyl-3-methoxy-5,8-dimethylcarbazol-1-yl)propionamide	26.44	71	C₂₃H₂₈N₂O₃	380	120105-92-2	13614
82	Diethyl ester of cis-1,2-epoxy-4-methyl-3-oxopent-1-ylphosphoric acid	28.66	82	C₁₀H₁₉O₅P	250	84561-49-9	14575
83	Phenol, 2,4-bis(1,1-dimethylethyl)-, phosphite (3:1)	30.58	85	C₄₂H₆₃O₃P	646	31570-04-4	64088
